# Supplementary material for: Growth Arrest-Specific Factor 6 (GAS6) Is Increased in COVID-19 Patients and Predicts Clinical Outcome
Source: Biomedicines. 2021 Mar 26;9(4):335. doi: 10.3390/biomedicines9040335 (PMC8065652; doi:10.3390/biomedicines9040335)
Supplement: Supplementary file 1 [file biomedicines-09-00335-s001.zip]

Archive with 1 entries (1 files):
- biomedicines-1161751-supplementary.xlsx
