# Supplementary material for: Growth Arrest-Specific Factor 6 (GAS6) Is Increased in COVID-19 Patients and Predicts Clinical Outcome
Source: Biomedicines. 2021 Mar 26;9(4):335. doi: 10.3390/biomedicines9040335 (PMC8065652; doi:10.3390/biomedicines9040335)
Supplement: Supplementary file 1 [file biomedicines-09-00335-s001.zip › biomedicines-1161751-supplementary.xlsx]

## Sheet: Hoja1
	Code	Sex	Age	Group	GAS6	sAXL	sMERTK	Time to exitus
	A17	Male	53	IN	3.26	11.34	4.1	-
	A18	Male	24	NEG	11.3	11.46	9	-
	A19	Female	65	IN	3.02	9.47	7.39	-
	A20	Male	78	NEG	7.41	16.52	17.03	-
	A22	Male	69	NEG	7.28	25.02	32.97	-
	A23	Male	89	EX	10.84	29.83	8	8
	A25	Male	65	NEG	10.53	34.61	8.59	-
	A27	Female	67	IN	19.08	27.95	11.11	-
	A28	Male	75	IN	2.85	31.67	10.53	-
	A29	Male	75	NEG	2.42	6.08	9	-
	A30	Male	79	NEG	11.63	36.32	17.78	-
	A31	Female	32	OUT	8.32	25.73	15.21	-
	A32	Male	56	IN	18.56	54.95	17.4	-
	A33	Male	64	IN	23.05	37.94	13.36	-
	A34	Male	65	IN	13.58	36.19	25.41	-
	A35	Male	92	NEG	8.28	32.23	12.85	-
	A36	Female	44	NEG	12.33	31.19	8.2	-
	A37	Male	32	NEG	8.56	28.36	7.62	-
	A38	Male	81	NEG	10.32	23.76	6.46	-
	A39	Female	74	NEG	9.75	24.05	13.78	-
	A40	Male	62	NEG	18.62	39.27	70.04	-
	A41	Female	40	IN	12.89	26.4	6.77	-
	A42	Female	57	IN	11.02	28.36	9.99	-
	A43	Female	71	EX	27.61	34.98	59.07	9
	A44	Female	70	NEG	10.25	29.76	7.23	-
	A45	Female	41	NEG	47.72	42.32	51	-
	A46	Female	73	NEG	7.45	36.71	4.89	-
	A47	Female	36	NEG	7.48	18.28	2.23	-
	A48	Female	56	IN	19.15	18.06	18.9	-
	A49	Female	41	IN	8.92	20.79	27.5	-
	A50	Male	66	NEG	9.1	25.28	14.16	-
	B01	Female	74	EX	20.82	33.15	15.17	23
	B02	Female	52	NEG	9.18	21.9	8	-
	B03	Male	88	NEG	8.73	29.18	12.85	-
	B04	Female	43	NEG	11.05	43.99	17.3	-
	B05	Male	42	NEG	6.84	21.35	5.87	-
	B06	Male	78	EX	12.45	24.24	26.3	82
	B07	Female	77	NEG	9.07	24.28	7.71	-
	B08	Male	61	NEG	9.35	36.93	4.67	-
	B09	Female	55	NEG	3.16	11.62	5.49	-
	B10	Female	33	NEG	26.9	35.67	37.25	-
	B11	Female	65	OUT	9.71	22.34	8.39	-
	B12	Female	29	OUT	12.98	22.2	3.14	-
	B13	Female	96	NEG	11.54	29.09	10.91	-
	B14	Female	32	OUT	15.31	27.62	9.94	-
	B15	Female	85	NEG	3.24	14.01	9.33	-
	B16	Male	78	IN	15.05	20.52	15.21	-
	B17	Female	77	IN	14.16	17.83	11.34	-
	B18	Female	51	IN	12.24	29.06	13.36	-
	B19	Male	47	IN	34.7	41.29	32.97	-
	B21	Male	83	IN	15.06	26.37	11.3	-
	B22	Male	60	IN	18.81	20.85	17.69	-
	B23	Male	91	NEG	14.5	21.92	17.11	-
	B24	Female	56	IN	10.79	25.73	13.24	-
	C01	Female	68	IN	7.17	11.26	10.32	-
	C02	Female	54	NEG	3.08	11.38	14.49	-
	C03	Female	84	IN	14.62	22.52	35.81	-
	C04	Female	76	IN	34.9	34.17	24.65	-
	C05	Male	69	NEG	21.82	27.04	22.9	-
	C06	Female	59	IN	11.68	30.58	9.12	-
	C07	Male	76	EX	26.58	26.29	47.34	1
	C08	Male	64	IN	28.52	33.71	24.65	-
	C09	Female	43	IN	17.53	28.85	10.54	-
	C10	Male	62	IN	9.52	14.13	9.66	-
	C11	Female	81	IN	11.55	27.8	31.19	-
	C12	Female	79	NEG	5.45	21.24	4.75	-
	C13	Female	81	EX	21.3	32.92	36.92	7
	C14	Female	70	NEG	10.79	31.18	8.4	-
	C15	Female	45	IN	15.81	22.72	22.28	-
	C16	Male	72	OUT	12.75	35.78	13.24	-
	C17	Male	72	IN	21.11	28.66	17.11	-
	C18	Male	85	IN	22.41	30.68	23.67	-
	C19	Male	76	NEG	5.69	14.94	13.78	-
	C20	Male	46	IN	5.12	17.75	19.28	-
	C21	Male	88	NEG	25.3	53.69	17.88	-
	C22	Male	64	NEG	15.18	37.7	16.13	-
	C23	Female	88	IN	26.07	34.05	23.3	-
	C24	Male	75	IN	26.22	44.12	17.51	-
	C26	Male	26	NEG	8.57	20.83	4.5	-
	C27	Female	54	NEG	11.77	27.85	5.87	-
	C28	Female	37	OUT	16.07	26.6	8.97	-
	C29	Male	56	IN	4.26	13.85	24.31	-
	C30	Female	79	IN	13.34	28.51	11.34	-
	C31	Female	65	IN	36.63	46.28	40.43	-
	D01	Male	65	NEG	12.08	29.66	4.07	-
	D02	Female	47	NEG	10.16	24.84		-
	D03	Male	75	IN	17.41	43.98	4.07	-
	D04	Female	64	IN	19.63	33.57	4.9	-
	D05	Male	50	OUT	14.72	27.5	4.37	-
	D06	Male	54	OUT	13.94	20.36	16.48	-
	D07	Female	72	EX	36.52	34.72	50.24	7
	D08	Female	62	NEG	8.25	22.35	0.65	-
	D09	Female	19	NEG	10.08	31.81	2.81	-
	D10	Female	96	EX	30.36	64.41	13.34	41
	D12	Female	24	NEG	8.57	24.54	7.42	-
	D14	Female	64	EX	25.43	31.81	6.58	27
	D15	Female	88	NEG	14.14	37.67	1.7	-
	D16	Female	88	NEG	12.54	36.66	10.54	-
	D17	Female	55	NEG	11.49	38.72	2.08	-
	D18	Female	45	NEG	8.66	21.86	2.08	-
	D19	Female	93	EX	29.78	104.07	12.06	6
	D20	Male	61	IN	11.73	27.56	10.79	-
	D21	Female	91	NEG	14.34	33.46	5.97	-
	D22	Female	69	IN	21.54	36.81	3.96	-
	D23	Female		IN	20.96	38.75	4.19	-
	D24	Male	83	IN	40.31	62.47	14.11	-
	D26	Male	80	EX	12.77	25.64	24.83	7
	D27	Female	75	IN	18.71	35.37	16.13	-
	D28	Male	60	IN	33.19	32.58	37.58	-
	D29	Male	46	IN	19.17	31.53	6.45	-
	D30	Female	68	NEG	14.14	40.05	6.09	-
	D31	Male	89	EX	32.11	54.93	11.68	2
	D32	Female	75	EX	26.01	46.26	9.16	13
	D33	Male	85	EX	31.34	123.28	6.82	2
	D34	Male	76	IN	32.73	47.97	11.68	-
	D35	Male	25	NEG	13.32	29.52	9.47	-
	D36	Male	87	IN	19.38	32.43	13.71	-
	D37	Female	55	IN	17.92	24.35	1.69	-
	D38	Male	70	NEG	14.63	43.7	1.92	-
	D39	Male	61	IN	19.81	43.47	8.54	-
	D40	Male	55	IN	17.58	42.79	6.21	-
	D41	Male	82	IN	23.07	42.27	3.15	-
	D42	Female	59	IN	31.57	36.87	1.92	-
	D43	Male	76	EX	47.36	130.01	6.45	11
	D44	Male	84	EX	19.61	30.85	18.2	9
	D45	Male	65	IN	14.76	35.83	17.51	-
	D46	Female	46	IN	18.2	24.95	14.4	-
	D47	Female	71	IN	21.77	44.61	11.3	-
	D48	Female	24	NEG	12.37	41.36	7.18	-
	D49	Male	75	IN	18.68	64.7		-
	D50	Male	70	NEG	18.25	36.64	1.59	-
	D51	Male	50	IN	25.64	39.71	2.25	-
